# Supplementary material for: Effects of Co-Solvent-Induced Self-Assembled Graphene-PVDF Composite Film on Piezoelectric Application
Source: Polymers (Basel). 2022 Dec 28;15(1):137. doi: 10.3390/polym15010137 (PMC9824748; doi:10.3390/polym15010137)
Supplement: Supplementary file 1 [file polymers-15-00137-s001.zip]

Archive with 1 entries (1 files):
- polymers-2081508-supplementary.pdf
